# Supplementary material for: Factors Associated with Participation of Community-Dwelling Older Adults in a Home-Based Falls Prevention Program
Source: Int J Environ Res Public Health. 2019 Mar 26;16(6):1087. doi: 10.3390/ijerph16061087 (PMC6466058; doi:10.3390/ijerph16061087)
Supplement: Supplementary file 1 [file ijerph-16-01087-s001.zip]

Archive with 3 entries (3 files):
- Supplementary Materials Table S1 + S2.docx
- Supplementary Materials Table S1 + S2.pdf
- S3. Instruction book of the home-based exercise program.pdf
